# Supplementary material for: ﻿New data on the scale insect (Hemiptera, Coccomorpha) fauna of Iceland, with description of a new species
Source: Zookeys. 2025 Apr 29;1236:119–28. doi: 10.3897/zookeys.1236.150789 (PMC12056513; doi:10.3897/zookeys.1236.150789)
Supplement: XML Treatment for Trionymus icelandensis [file zookeys.1236.150789-treatment1.xml]

<!DOCTYPE tp:taxon-treatment
  PUBLIC "-//TaxonX//DTD Taxonomic Treatment Publishing DTD v0 20100105//EN" "tax-treatment-NSO.dtd">
<tp:taxon-treatment xmlns:tp="http://www.plazi.org/taxpub"><tp:treatment-meta><kwd-group><label>Taxon classification</label><kwd>
              <named-content content-type="kingdom">Animalia</named-content>
            </kwd><kwd>
              <named-content content-type="order">Hemiptera</named-content>
            </kwd><kwd>
              <named-content content-type="family">Pseudococcidae</named-content>
            </kwd></kwd-group><mixed-citation publication-type="journal"><person-group><name><surname>Gerő</surname><given-names>Kornél</given-names></name><name><surname>Alfreðsson</surname><given-names>Matthías</given-names></name><name><surname>Szita</surname><given-names>Éva</given-names></name></person-group><article-title>﻿New data on the scale insect (<tp:taxon-name><tp:taxon-name-part taxon-name-part-type="order">Hemiptera</tp:taxon-name-part></tp:taxon-name>, <tp:taxon-name><tp:taxon-name-part taxon-name-part-type="above-genus">Coccomorpha</tp:taxon-name-part></tp:taxon-name>) fauna of Iceland, with description of a new species</article-title><source>Zookeys</source><day>29</day><month>04</month><year>2025</year><volume>1236</volume><fpage>119</fpage><lpage>128</lpage><pub-id pub-id-type="doi">10.3897/zookeys.1236.150789</pub-id></mixed-citation></tp:treatment-meta><tp:nomenclature><label>﻿</label><tp:taxon-name>
            <object-id xmlns:xlink="http://www.w3.org/1999/xlink" content-type="arpha" xlink:type="simple">EEC99F95-5B7B-5DCE-B4AF-55258407F18A</object-id>
            <tp:taxon-name-part taxon-name-part-type="genus" reg="Trionymus">Trionymus</tp:taxon-name-part>
            <tp:taxon-name-part taxon-name-part-type="species" reg="icelandensis">icelandensis</tp:taxon-name-part>
            <object-id xmlns:xlink="http://www.w3.org/1999/xlink" content-type="zoobank" xlink:type="simple">https://zoobank.org/9B389D56-DBFB-44D6-9EF3-9B1B466E1260</object-id>
          </tp:taxon-name><tp:taxon-authority>Gerő &amp; Szita</tp:taxon-authority><tp:taxon-status xmlns:xlink="http://www.w3.org/1999/xlink" xlink:type="simple">sp. nov.</tp:taxon-status><xref ref-type="fig" rid="F1">Fig. 1</xref></tp:nomenclature><tp:treatment-sec sec-type="material" id="SECID0EBTAE"><title>Material examined.</title><p><bold><italic>Holotype</italic></bold> • 1 adult ♀ mounted singly on a slide; left label: <abbrev xmlns:xlink="http://www.w3.org/1999/xlink" xlink:title="Natural Science Institute of Iceland" id="ABBRID0EMTAE" xlink:type="simple">NSII</abbrev> 113860 / PPI 13482 (work) / ICELAND / Vík í Mýrdal / <named-content xmlns:xlink="http://www.w3.org/1999/xlink" content-type="dwc:verbatimCoordinates" xlink:type="simple"><named-content content-type="geo-json" specific-use="{&#34;type&#34;:&#34;Point&#34;,&#34;coordinates&#34;:[-18.999444,63.420278]}" id="NCID0ETTAE" xlink:type="simple">63°25'13"N, 18°59'58"W</named-content></named-content> / 15 Sep. 2022 / <italic><tp:taxon-name><tp:taxon-name-part taxon-name-part-type="genus" reg="Festuca">Festuca</tp:taxon-name-part><tp:taxon-name-part taxon-name-part-type="species" reg="vivipara">vivipara</tp:taxon-name-part></tp:taxon-name></italic>; right label: <italic><tp:taxon-name><tp:taxon-name-part taxon-name-part-type="genus" reg="Trionymus">Trionymus</tp:taxon-name-part></tp:taxon-name></italic> / <italic><tp:taxon-name><tp:taxon-name-part taxon-name-part-type="genus" reg="Trionymus"/><tp:taxon-name-part taxon-name-part-type="species" reg="icelandensis">icelandensis</tp:taxon-name-part></tp:taxon-name></italic> / Gerő &amp; Szita / 1 ♀, holotype / Leg. K. Gerő / Det. É. Szita. <bold><italic>Paratype</italic></bold> • 1 adult ♀ mounted singly on a slide; ICELAND, Vík í Mýrdal; <named-content xmlns:xlink="http://www.w3.org/1999/xlink" content-type="dwc:verbatimCoordinates" xlink:type="simple"><named-content content-type="geo-json" specific-use="{&#34;type&#34;:&#34;Point&#34;,&#34;coordinates&#34;:[-19.001667,63.420000]}" id="NCID0E1UAE" xlink:type="simple">63°25'12"N, 19°00'06"W</named-content></named-content>; 16 Sep. 2022; K. Gerő leg.; <italic><tp:taxon-name><tp:taxon-name-part taxon-name-part-type="genus" reg="Poa">Poa</tp:taxon-name-part><tp:taxon-name-part taxon-name-part-type="species" reg="pratensis">pratensis</tp:taxon-name-part></tp:taxon-name></italic>; <abbrev xmlns:xlink="http://www.w3.org/1999/xlink" xlink:title="Natural Science Institute of Iceland" id="ABBRID0EKVAE" xlink:type="simple">NSII</abbrev> code: 113859; PPI work code: 13481. (Both holotype and paratype are deposited in <abbrev xmlns:xlink="http://www.w3.org/1999/xlink" xlink:title="Natural Science Institute of Iceland" id="ABBRID0EOVAE" xlink:type="simple">NSII</abbrev>)</p></tp:treatment-sec><tp:treatment-sec sec-type="description" id="SECID0ESVAE"><title>Description.</title><p><bold><italic>Unmounted adult female</italic>.</bold> Body elongate oval, light yellow, covered with fine powdery wax.</p><p><bold><italic>Slide-mounted adult female</italic>.</bold> Body elongate oval, 1.68–1.69 mm long, 0.83–0.86 mm wide. Eyes marginal, each 24–26 μm wide. Antennae each 6 segmented, 258–264 μm long in total. Length of antennal segments: 1<sup>st</sup> 36–43.2 μm, 2<sup>nd</sup> 31.2–36 μm, 3<sup>rd</sup> 38.4–43.2 μm, 4<sup>th</sup> 19.2 μm, 5<sup>th</sup> 24–28.8 μm, 6<sup>th</sup> 72.8–79.2 μm, segments nearly parallel sided. Apical segment with 1 apical seta, 32–34 μm long; with 4 subapical setae, each 30–32 μm long, and with 5 fleshy setae, each 32–35 μm long. 5<sup>th</sup> segment with 1 fleshy seta, 32 μm long. Other setae throughout the segments hairlike, slightly curved with fine tip, 25–40 μm long. Clypeolabral shield not visible. Labium 3 segmented, 80–91 μm long, 81–82 μm wide, 5 or 6 setae each 12–20 μm long. Anterior spiracles each 36–38 μm long, and about 14 μm wide across atrium; posterior spiracles each 40–42 μm long, and about 15 μm wide across atrium. Legs well developed; hind leg without translucent pores, segment lengths (in μm): coxa 68–75; trochanter + femur 165–168; tibia + tarsus 207–210; claw 22–23. Ratio of lengths of tibia + tarsus to trochanter + femur 1: 1.23–1.27; ratio of lengths of tibia to tarsus 1: 1.14–1.27; ratio of lengths of hind trochanter + femur to greatest width of femur 1: 2.37–2.65. Tarsal digitules hairlike, each 27–30 μm long. Claw digitules capitate, 24–25 μm long. Both pairs of ostioles present, lips not sclerotized; anterior ostioles each with a total for both lips of 5–8 trilocular pores and no setae; posterior ostioles each with a total for both lips of 7 or 8 trilocular pores and no setae. Anal ring 74–75 μm wide, with two complete rows of pores, the outer row with spiculae, ring bearing 6 setae, each seta 110–130 μm long.</p><fig id="F1" position="float" orientation="portrait"><object-id xmlns:xlink="http://www.w3.org/1999/xlink" content-type="doi" xlink:type="simple">10.3897/zookeys.1236.150789.figure1</object-id><object-id xmlns:xlink="http://www.w3.org/1999/xlink" content-type="arpha" xlink:type="simple">9437150C-497D-5939-BB40-32AFF0EA5883</object-id><label>Figure 1.</label><caption><p><italic><tp:taxon-name><tp:taxon-name-part taxon-name-part-type="genus" reg="Trionymus">Trionymus</tp:taxon-name-part><tp:taxon-name-part taxon-name-part-type="species" reg="icelandensis">icelandensis</tp:taxon-name-part></tp:taxon-name></italic> Gerő &amp; Szita, sp. nov., holotype female. On antenna and legs, ventral setae are coloured grey, and dorsal setae are black.</p></caption><graphic xmlns:xlink="http://www.w3.org/1999/xlink" xlink:href="zookeys-1236-119_article-150789__-g001.jpg" position="float" orientation="portrait" xlink:type="simple" id="oo_1318778.jpg"><uri content-type="original_file" xlink:type="simple">https://binary.pensoft.net/fig/1318778</uri></graphic></fig><p><bold><italic>Dorsum</italic>.</bold> Derm membranous; with two pairs of cerarii on last abdominal segments. Setae flagellate, slightly curved, of 3 sizes: small setae each 12–15 μm long; mid-sized setae each 19–23 μm long; and longest setae each 27–30 μm long. Longest setae distributed mainly marginally, others scattered throughout. Trilocular pores numerous throughout, each about 3.2 μm in diameter. Oral collar tubular ducts of one size, outer ductule 4 μm wide, 6.5 μm long. Multilocular disc-pores absent.</p><p><bold><italic>Venter</italic>.</bold> Derm membranous; one small circulus, present on middle of abdominal segment III, 24 μm long and 26.4 μm wide. Apical seta on each anal lobe 130–132 μm long. Body setae flagellate, slightly curved, in 4 sizes: shortest setae each 11–14 μm long, present throughout; middle-sized setae each 25– 26 μm long, present throughout; second longest setae each 40–43 μm long, situated on margins of abdomen and a few present in medial zone of abdomen; and longest setae each 66–80 μm long, situated medially on head. Trilocular pores numerous, each about 3.2 μm in diameter. Oral collar tubular ducts of one size, same as on dorsum. Multi­locular disc-pores, each about 8 μm in diameter with 10 loculi, numbering 2–8, present on abdominal segments III–VIII and occasionally also on mesothorax.</p></tp:treatment-sec><tp:treatment-sec sec-type="diagnosis" id="SECID0EYXAE"><title>Diagnosis.</title><p><italic><tp:taxon-name><tp:taxon-name-part taxon-name-part-type="genus" reg="Trionymus">Trionymus</tp:taxon-name-part><tp:taxon-name-part taxon-name-part-type="species" reg="icelandensis">icelandensis</tp:taxon-name-part></tp:taxon-name></italic> Gerő &amp; Szita, sp. nov. can be recognised by possessing the following combination of features: (i) antennae each six segmented; (ii) eyes present; (iii) legs well developed, without translucent pores; (iv) one small circulus; (v) oral collar tubular ducts of one size present on both surfaces; (vi) multilocular disc-pores few, present on venter only, on abdominal segments III–VIII and occasionally on thoracic segment II; and (vii) body setae flagellate, in 3 sizes on dorsum, and in 4 sizes on venter, longest ones on venter of head.</p></tp:treatment-sec><tp:treatment-sec sec-type="comments" id="SECID0EJYAE"><title>Comments.</title><p><italic><tp:taxon-name><tp:taxon-name-part taxon-name-part-type="genus" reg="Trionymus">Trionymus</tp:taxon-name-part><tp:taxon-name-part taxon-name-part-type="species" reg="icelandensis">icelandensis</tp:taxon-name-part></tp:taxon-name></italic> is similar to three other species of <italic><tp:taxon-name><tp:taxon-name-part taxon-name-part-type="genus" reg="Trionymus">Trionymus</tp:taxon-name-part></tp:taxon-name></italic>. It resembles <italic><tp:taxon-name><tp:taxon-name-part taxon-name-part-type="genus" reg="Trionymus">T.</tp:taxon-name-part><tp:taxon-name-part taxon-name-part-type="species" reg="artemisiarum">artemisiarum</tp:taxon-name-part></tp:taxon-name></italic> (Borchsenius, 1949) in having two pairs of cerarii, lacking multilocular pores on dorsum, and in having 6-segmented antennae; however, it differs as follows (character states of <italic><tp:taxon-name><tp:taxon-name-part taxon-name-part-type="genus" reg="Trionymus">T.</tp:taxon-name-part><tp:taxon-name-part taxon-name-part-type="species" reg="artemisiarum">artemisiarum</tp:taxon-name-part></tp:taxon-name></italic> are given in brackets): (i) having one circulus (circulus absent); (ii) oral collar tubular ducts of one size (two sizes); and (iii) hind coxa without translucent pores (translucent pores present).</p><p><italic><tp:taxon-name><tp:taxon-name-part taxon-name-part-type="genus" reg="Trionymus">Trionymus</tp:taxon-name-part><tp:taxon-name-part taxon-name-part-type="species" reg="icelandensis">icelandensis</tp:taxon-name-part></tp:taxon-name></italic> resembles <italic><tp:taxon-name><tp:taxon-name-part taxon-name-part-type="genus" reg="Trionymus">T.</tp:taxon-name-part><tp:taxon-name-part taxon-name-part-type="species" reg="massiliensis">massiliensis</tp:taxon-name-part></tp:taxon-name></italic> (Goux, 1941) in lacking multilocular pores on dorsum; however, it differs as follows (character states of <italic><tp:taxon-name><tp:taxon-name-part taxon-name-part-type="genus" reg="Trionymus">T.</tp:taxon-name-part><tp:taxon-name-part taxon-name-part-type="species" reg="massiliensis">massiliensis</tp:taxon-name-part></tp:taxon-name></italic> are given in brackets): (i) having two pairs of cerarii (one pair); (ii) one circulus (circulus absent); (iii) oral collar tubular ducts of one size (two sizes); (iv) hind coxa without translucent pores (translucent pores present); and (v) antennae each with six segments (seven segments).</p><p><italic><tp:taxon-name><tp:taxon-name-part taxon-name-part-type="genus" reg="Trionymus">Trionymus</tp:taxon-name-part><tp:taxon-name-part taxon-name-part-type="species" reg="icelandensis">icelandensis</tp:taxon-name-part></tp:taxon-name></italic> resembles <italic><tp:taxon-name><tp:taxon-name-part taxon-name-part-type="genus" reg="Trionymus">T.</tp:taxon-name-part><tp:taxon-name-part taxon-name-part-type="species" reg="thulensis">thulensis</tp:taxon-name-part></tp:taxon-name></italic> Green, 1931 in having two pairs of cerarii, one circulus, and in lacking multilocular pores on dorsum; however, it differs as follows (character states of <italic><tp:taxon-name><tp:taxon-name-part taxon-name-part-type="genus" reg="Trionymus">T.</tp:taxon-name-part><tp:taxon-name-part taxon-name-part-type="species" reg="thulensis">thulensis</tp:taxon-name-part></tp:taxon-name></italic> are given in brackets): (i) having oral collar tubular ducts of one size (two sizes); (ii) hind coxa without translucent pores (translucent pores present); and (iii) antennae each with six segments (seven or eight segments).</p></tp:treatment-sec><tp:treatment-sec sec-type="etymology" id="SECID0E42AE"><title>Etymology.</title><p>The species is named in homage to the country of Iceland; the epithet is formed by the combination of the island name, Iceland, with the Latin suffix “-<italic>ensis</italic>”, meaning “originating from”.</p></tp:treatment-sec><tp:treatment-sec sec-type="distribution" id="SECID0EF3AE"><title>Distribution.</title><p>Iceland.</p></tp:treatment-sec><tp:treatment-sec sec-type="host" id="SECID0EK3AE"><title>Host plants.</title><p><tp:taxon-name><tp:taxon-name-part taxon-name-part-type="family">Poaceae</tp:taxon-name-part></tp:taxon-name>: <italic><tp:taxon-name><tp:taxon-name-part taxon-name-part-type="genus" reg="Festuca">Festuca</tp:taxon-name-part><tp:taxon-name-part taxon-name-part-type="species" reg="vivipara">vivipara</tp:taxon-name-part></tp:taxon-name></italic>, <italic><tp:taxon-name><tp:taxon-name-part taxon-name-part-type="genus" reg="Poa">Poa</tp:taxon-name-part><tp:taxon-name-part taxon-name-part-type="species" reg="pratensis">pratensis</tp:taxon-name-part></tp:taxon-name></italic>.</p><sec sec-type="﻿Scale insect species list for Iceland" id="SECID0EL4AE"><title>﻿Scale insect species list for Iceland</title><p>With this study, the total number of scale insect species with breeding populations recorded in Iceland was increased to ten species (Table <xref ref-type="table" rid="T1">1</xref>). Of these, seven species can be found in outdoor conditions, three are indoor species. Five species were found exclusively on imported fruits and are not considered to be established in Iceland (Table <xref ref-type="table" rid="T2">2</xref>).</p></sec></tp:treatment-sec><tp:treatment-sec><!--Section generated to contain objects referenced in tp:taxon-treatment.--><table-wrap id="T1" position="float" orientation="portrait"><label>Table 1.</label><caption><p>Country checklist of scale insect fauna (<tp:taxon-name><tp:taxon-name-part taxon-name-part-type="order">Hemiptera</tp:taxon-name-part></tp:taxon-name>: <tp:taxon-name><tp:taxon-name-part taxon-name-part-type="above-genus">Coccomorpha</tp:taxon-name-part></tp:taxon-name>) of Iceland, with comments on current collecting records and information on their occurrence in Iceland.</p></caption><table id="TID0EHHAG" rules="all"><tbody><tr><th rowspan="1" colspan="1" style="color: #231f20">Taxon</th><th rowspan="1" colspan="1" style="color: #231f20">Comments</th><th rowspan="1" colspan="1" style="color: #231f20">Occurrence in Iceland</th></tr><tr><td rowspan="1" colspan="3" style="color: #231f20"><bold><tp:taxon-name><tp:taxon-name-part taxon-name-part-type="family">Diaspididae</tp:taxon-name-part></tp:taxon-name></bold> (2 genera)</td></tr><tr><td rowspan="1" colspan="1" style="color: #231f20"><italic><tp:taxon-name><tp:taxon-name-part taxon-name-part-type="genus" reg="Chionaspis">Chionaspis</tp:taxon-name-part><tp:taxon-name-part taxon-name-part-type="species" reg="salicis">salicis</tp:taxon-name-part></tp:taxon-name></italic> (Linnaeus, 1758)</td><td rowspan="1" colspan="1" style="color: #231f20">First recorded by <xref ref-type="bibr" rid="B26">Lindroth (1965)</xref></td><td rowspan="1" colspan="1" style="color: #231f20">Outdoors</td></tr><tr><td rowspan="1" colspan="1" style="color: #231f20"><italic><tp:taxon-name><tp:taxon-name-part taxon-name-part-type="genus" reg="Pinnaspis">Pinnaspis</tp:taxon-name-part><tp:taxon-name-part taxon-name-part-type="species" reg="aspidistrae">aspidistrae</tp:taxon-name-part></tp:taxon-name></italic> (Signoret, 1869)</td><td rowspan="1" colspan="1" style="color: #231f20">Previously recorded as <italic><tp:taxon-name><tp:taxon-name-part taxon-name-part-type="genus" reg="Hemichionaspis">Hemichionaspis</tp:taxon-name-part><tp:taxon-name-part taxon-name-part-type="species" reg="aspidistrae">aspidistrae</tp:taxon-name-part></tp:taxon-name></italic>, first recorded by <xref ref-type="bibr" rid="B33">Ossiannilsson (1955)</xref>.</td><td rowspan="1" colspan="1" style="color: #231f20">Indoors</td></tr><tr><td rowspan="1" colspan="3" style="color: #231f20"><bold><tp:taxon-name><tp:taxon-name-part taxon-name-part-type="family">Coccidae</tp:taxon-name-part></tp:taxon-name></bold> (1 genus)</td></tr><tr><td rowspan="1" colspan="1" style="color: #231f20"><italic><tp:taxon-name><tp:taxon-name-part taxon-name-part-type="genus" reg="Coccus">Coccus</tp:taxon-name-part><tp:taxon-name-part taxon-name-part-type="species" reg="hesperidum">hesperidum</tp:taxon-name-part></tp:taxon-name></italic> Linnaeus, 1758</td><td rowspan="1" colspan="1" style="color: #231f20"><bold>New country record for Iceland.</bold> Reykjavík: From the greenhouse of the Reykjavik Botanical Garden on <italic><tp:taxon-name><tp:taxon-name-part taxon-name-part-type="genus" reg="Calycanthus">Calycanthus</tp:taxon-name-part><tp:taxon-name-part taxon-name-part-type="species" reg="aphrodite">Aphrodite</tp:taxon-name-part></tp:taxon-name></italic>, <italic><tp:taxon-name><tp:taxon-name-part taxon-name-part-type="genus" reg="Clematis">Clematis</tp:taxon-name-part></tp:taxon-name></italic><italic>‘Jackmanii’</italic>, <italic><tp:taxon-name><tp:taxon-name-part taxon-name-part-type="genus" reg="Libertia">Libertia</tp:taxon-name-part><tp:taxon-name-part taxon-name-part-type="species" reg="grandiflora">grandiflora</tp:taxon-name-part></tp:taxon-name></italic>, <italic><tp:taxon-name><tp:taxon-name-part taxon-name-part-type="genus" reg="Magnolia">Magnolia</tp:taxon-name-part><tp:taxon-name-part taxon-name-part-type="species" reg="grandiflora">grandiflora</tp:taxon-name-part></tp:taxon-name></italic>, <italic><tp:taxon-name><tp:taxon-name-part taxon-name-part-type="genus" reg="Sarcococca">Sarcococca</tp:taxon-name-part><tp:taxon-name-part taxon-name-part-type="species" reg="confusa">confusa</tp:taxon-name-part></tp:taxon-name></italic>, <italic><tp:taxon-name><tp:taxon-name-part taxon-name-part-type="genus" reg="Wisteria">Wisteria</tp:taxon-name-part><tp:taxon-name-part taxon-name-part-type="species" reg="floribunda">floribunda</tp:taxon-name-part></tp:taxon-name></italic>.</td><td rowspan="1" colspan="1" style="color: #231f20">Indoors</td></tr><tr><td rowspan="1" colspan="3" style="color: #231f20"><bold><tp:taxon-name><tp:taxon-name-part taxon-name-part-type="family">Pseudococcidae</tp:taxon-name-part></tp:taxon-name></bold> (3 genera)</td></tr><tr><td rowspan="1" colspan="1" style="color: #231f20"><italic><tp:taxon-name><tp:taxon-name-part taxon-name-part-type="genus" reg="Trionymus">Trionymus</tp:taxon-name-part><tp:taxon-name-part taxon-name-part-type="species" reg="incertus">incertus</tp:taxon-name-part></tp:taxon-name></italic> Green, 1931</td><td rowspan="1" colspan="1" style="color: #231f20">First recorded by <xref ref-type="bibr" rid="B15">Green (1931)</xref>.</td><td rowspan="1" colspan="1" style="color: #231f20">Outdoors</td></tr><tr><td rowspan="1" colspan="1" style="color: #231f20"><italic><tp:taxon-name><tp:taxon-name-part taxon-name-part-type="genus" reg="Trionymus">Trionymus</tp:taxon-name-part><tp:taxon-name-part taxon-name-part-type="species" reg="icelandensis">icelandensis</tp:taxon-name-part></tp:taxon-name></italic> Gerő &amp; Szita, sp. nov.</td><td rowspan="1" colspan="1" style="color: #231f20"><bold>New country record for Iceland. New to science.</bold> Vík í Mýrdal, samples from Berlese funnel: <italic><tp:taxon-name><tp:taxon-name-part taxon-name-part-type="genus" reg="Festuca">Festuca</tp:taxon-name-part><tp:taxon-name-part taxon-name-part-type="species" reg="vivipara">vivipara</tp:taxon-name-part></tp:taxon-name></italic>, <italic><tp:taxon-name><tp:taxon-name-part taxon-name-part-type="genus" reg="Poa">Poa</tp:taxon-name-part><tp:taxon-name-part taxon-name-part-type="species" reg="pratensis">pratensis.</tp:taxon-name-part></tp:taxon-name></italic></td><td rowspan="1" colspan="1" style="color: #231f20">Outdoors</td></tr><tr><td rowspan="1" colspan="1" style="color: #231f20"><italic><tp:taxon-name><tp:taxon-name-part taxon-name-part-type="genus" reg="Trionymus">Trionymus</tp:taxon-name-part><tp:taxon-name-part taxon-name-part-type="species" reg="thulensis">thulensis</tp:taxon-name-part></tp:taxon-name></italic> Green, 1931</td><td rowspan="1" colspan="1" style="color: #231f20">First recorded by <xref ref-type="bibr" rid="B15">Green (1931)</xref>.</td><td rowspan="1" colspan="1" style="color: #231f20">Outdoors</td></tr><tr><td rowspan="1" colspan="1" style="color: #231f20"><italic><tp:taxon-name><tp:taxon-name-part taxon-name-part-type="genus" reg="Pelionella">Pelionella</tp:taxon-name-part><tp:taxon-name-part taxon-name-part-type="species" reg="balteata">balteata</tp:taxon-name-part></tp:taxon-name></italic> (Green, 1928)</td><td rowspan="1" colspan="1" style="color: #231f20">Previously recorded as <italic><tp:taxon-name><tp:taxon-name-part taxon-name-part-type="genus" reg="Phenacoccus">Phenacoccus</tp:taxon-name-part><tp:taxon-name-part taxon-name-part-type="species" reg="venustus">venustus</tp:taxon-name-part></tp:taxon-name></italic>, first published by <xref ref-type="bibr" rid="B15">Green (1931)</xref>.</td><td rowspan="1" colspan="1" style="color: #231f20">Outdoors</td></tr><tr><td rowspan="1" colspan="1" style="color: #231f20"><italic><tp:taxon-name><tp:taxon-name-part taxon-name-part-type="genus" reg="Pseudococcus">Pseudococcus</tp:taxon-name-part><tp:taxon-name-part taxon-name-part-type="species" reg="maritimus">maritimus</tp:taxon-name-part></tp:taxon-name></italic> (Ehrhorn, 1900)</td><td rowspan="1" colspan="1" style="color: #231f20">First recorded by <xref ref-type="bibr" rid="B14">Gígja (1944)</xref>.</td><td rowspan="1" colspan="1" style="color: #231f20">Indoors</td></tr><tr><td rowspan="1" colspan="3" style="color: #231f20"><bold><tp:taxon-name><tp:taxon-name-part taxon-name-part-type="family">Ortheziidae</tp:taxon-name-part></tp:taxon-name></bold> (1 genus)</td></tr><tr><td rowspan="1" colspan="1" style="color: #231f20"><italic><tp:taxon-name><tp:taxon-name-part taxon-name-part-type="genus" reg="Arctorthezia">Arctorthezia</tp:taxon-name-part><tp:taxon-name-part taxon-name-part-type="species" reg="cataphracta">cataphracta</tp:taxon-name-part></tp:taxon-name></italic> (Olafsen, 1772)</td><td rowspan="1" colspan="1" style="color: #231f20">First recorded by <xref ref-type="bibr" rid="B32">Olafsen and Povelsen (1772)</xref>.</td><td rowspan="1" colspan="1" style="color: #231f20">Outdoors</td></tr><tr><td rowspan="1" colspan="3" style="color: #231f20"><bold><tp:taxon-name><tp:taxon-name-part taxon-name-part-type="family">Acanthococcidae</tp:taxon-name-part></tp:taxon-name></bold> (1 genus)</td></tr><tr><td rowspan="1" colspan="1" style="color: #231f20"><italic><tp:taxon-name><tp:taxon-name-part taxon-name-part-type="genus" reg="Anophococcus">Anophococcus</tp:taxon-name-part><tp:taxon-name-part taxon-name-part-type="species" reg="granulatus">granulatus</tp:taxon-name-part></tp:taxon-name></italic> (Green, 1931)</td><td rowspan="1" colspan="1" style="color: #231f20">First recorded by <xref ref-type="bibr" rid="B15">Green (1931)</xref>.</td><td rowspan="1" colspan="1" style="color: #231f20">Outdoors</td></tr></tbody></table></table-wrap><table-wrap id="T2" position="float" orientation="portrait"><label>Table 2.</label><caption><p>List of adventive scale insect species found on imported fruits in Iceland.</p></caption><table id="TID0ELRAG" rules="all"><tbody><tr><th rowspan="1" colspan="1" style="color: #231f20">Taxon</th><th rowspan="1" colspan="1" style="color: #231f20">Comments</th></tr><tr><td rowspan="1" colspan="2" style="color: #231f20"><bold><tp:taxon-name><tp:taxon-name-part taxon-name-part-type="family">Diaspididae</tp:taxon-name-part></tp:taxon-name></bold> (5 genera)</td></tr><tr><td rowspan="1" colspan="1" style="color: #231f20"><italic><tp:taxon-name><tp:taxon-name-part taxon-name-part-type="genus" reg="Aonidiella">Aonidiella</tp:taxon-name-part><tp:taxon-name-part taxon-name-part-type="species" reg="aurantii">aurantii</tp:taxon-name-part></tp:taxon-name></italic> (Maskell, 1879)</td><td rowspan="1" colspan="1" style="color: #231f20"><bold>New record for Iceland.</bold> Reykjavík, Bónus supermarket, on <italic><tp:taxon-name><tp:taxon-name-part taxon-name-part-type="genus" reg="Citrus">Citrus</tp:taxon-name-part><tp:taxon-name-part taxon-name-part-type="species" reg="aurantiifolia">aurantiifolia</tp:taxon-name-part></tp:taxon-name></italic> imported from Brazil. Vík í Mýrdal, Krónan supermarket, on <italic><tp:taxon-name><tp:taxon-name-part taxon-name-part-type="genus" reg="Citrus">Citrus</tp:taxon-name-part><tp:taxon-name-part taxon-name-part-type="species" reg="sinensis">sinensis</tp:taxon-name-part></tp:taxon-name></italic> and <italic><tp:taxon-name><tp:taxon-name-part taxon-name-part-type="genus" reg="Citrus">Citrus</tp:taxon-name-part><tp:taxon-name-part taxon-name-part-type="hybrid-sign">×</tp:taxon-name-part><tp:taxon-name-part taxon-name-part-type="species" reg="clementina">clementina</tp:taxon-name-part></tp:taxon-name></italic> imported from Spain.</td></tr><tr><td rowspan="1" colspan="1" style="color: #231f20"><italic><tp:taxon-name><tp:taxon-name-part taxon-name-part-type="genus" reg="Lepidosaphes">Lepidosaphes</tp:taxon-name-part><tp:taxon-name-part taxon-name-part-type="species" reg="beckii">beckii</tp:taxon-name-part></tp:taxon-name></italic> (Newman, 1869)</td><td rowspan="1" colspan="1" style="color: #231f20"><bold>New record for Iceland.</bold> Selfoss, Bónus supermarket, on <italic><tp:taxon-name><tp:taxon-name-part taxon-name-part-type="genus" reg="Citrus">Citrus</tp:taxon-name-part><tp:taxon-name-part taxon-name-part-type="species" reg="sinensis">sinensis</tp:taxon-name-part></tp:taxon-name></italic> imported from Spain. Vík í Mýrdal, Krónan supermarket on <italic><tp:taxon-name><tp:taxon-name-part taxon-name-part-type="genus" reg="Citrus">Citrus</tp:taxon-name-part><tp:taxon-name-part taxon-name-part-type="species" reg="sinensis">sinensis</tp:taxon-name-part></tp:taxon-name></italic> imported from Spain.</td></tr><tr><td rowspan="1" colspan="1" style="color: #231f20"><italic><tp:taxon-name><tp:taxon-name-part taxon-name-part-type="genus" reg="Lepidosaphes">Lepidosaphes</tp:taxon-name-part><tp:taxon-name-part taxon-name-part-type="species" reg="gloverii">gloverii</tp:taxon-name-part></tp:taxon-name></italic> (Packard, 1869)</td><td rowspan="1" colspan="1" style="color: #231f20"><bold>New record for Iceland.</bold> Vík í Mýrdal, Krónan supermarket on <italic><tp:taxon-name><tp:taxon-name-part taxon-name-part-type="genus" reg="Citrus">Citrus</tp:taxon-name-part><tp:taxon-name-part taxon-name-part-type="species" reg="sinensis">sinensis</tp:taxon-name-part></tp:taxon-name></italic> imported from Spain.</td></tr><tr><td rowspan="1" colspan="1" style="color: #231f20"><italic><tp:taxon-name><tp:taxon-name-part taxon-name-part-type="genus" reg="Parlatoria">Parlatoria</tp:taxon-name-part><tp:taxon-name-part taxon-name-part-type="species" reg="pergandii">pergandii</tp:taxon-name-part></tp:taxon-name></italic> Comstock, 1881</td><td rowspan="1" colspan="1" style="color: #231f20"><bold>New record for Iceland.</bold> Selfoss, Krónan supermarket on <italic><tp:taxon-name><tp:taxon-name-part taxon-name-part-type="genus" reg="Citrus">Citrus</tp:taxon-name-part><tp:taxon-name-part taxon-name-part-type="species" reg="sinensis">sinensis</tp:taxon-name-part></tp:taxon-name></italic> imported from Spain.</td></tr><tr><td rowspan="1" colspan="1" style="color: #231f20"><italic><tp:taxon-name><tp:taxon-name-part taxon-name-part-type="genus" reg="Pseudaulacaspis">Pseudaulacaspis</tp:taxon-name-part><tp:taxon-name-part taxon-name-part-type="species" reg="pentagona">pentagona</tp:taxon-name-part></tp:taxon-name></italic> (Targioni Tozzetti, 1886)</td><td rowspan="1" colspan="1" style="color: #231f20"><bold>New record for Iceland.</bold> Vík í Mýrdal, Krónan supermarket on <italic><tp:taxon-name><tp:taxon-name-part taxon-name-part-type="genus" reg="Actinidia">Actinidia</tp:taxon-name-part><tp:taxon-name-part taxon-name-part-type="species" reg="deliciosa">deliciosa</tp:taxon-name-part></tp:taxon-name></italic>.</td></tr></tbody></table></table-wrap></tp:treatment-sec><ref-list><ref id="B26"><mixed-citation xmlns:xlink="http://www.w3.org/1999/xlink" xlink:type="simple"><person-group><name name-style="western"><surname>Lindroth</surname><given-names>CH</given-names></name></person-group> (<year>1965</year>) Skaftafell, Iceland, a living glacial refugium. Oikos Suppl. 6: 142 pp.</mixed-citation></ref><ref id="B33"><mixed-citation xmlns:xlink="http://www.w3.org/1999/xlink" xlink:type="simple"><person-group><name name-style="western"><surname>Ossiannilsson</surname><given-names>F</given-names></name></person-group> (<year>1955</year>) <tp:taxon-name><tp:taxon-name-part taxon-name-part-type="order">Hemiptera</tp:taxon-name-part></tp:taxon-name> 3. <tp:taxon-name><tp:taxon-name-part taxon-name-part-type="subfamily">Coccina</tp:taxon-name-part></tp:taxon-name>, <tp:taxon-name><tp:taxon-name-part taxon-name-part-type="subfamily">Aleyrodina</tp:taxon-name-part></tp:taxon-name> and <tp:taxon-name><tp:taxon-name-part taxon-name-part-type="subfamily">Psyllina</tp:taxon-name-part></tp:taxon-name> The Zoology of Iceland III: 1–12.</mixed-citation></ref><ref id="B15"><mixed-citation xmlns:xlink="http://www.w3.org/1999/xlink" xlink:type="simple"><person-group><name name-style="western"><surname>Green</surname><given-names>EE</given-names></name></person-group> (<year>1931</year>) <article-title>Notes on some <tp:taxon-name><tp:taxon-name-part taxon-name-part-type="family">Coccidae</tp:taxon-name-part></tp:taxon-name> from Iceland.</article-title><source>Entomologisk Tidskrift</source><volume>52</volume>: <fpage>263</fpage>–<lpage>269</lpage>.</mixed-citation></ref><ref id="B14"><mixed-citation xmlns:xlink="http://www.w3.org/1999/xlink" xlink:type="simple"><person-group><name name-style="western"><surname>Gígja</surname><given-names>G</given-names></name></person-group> (<year>1944</year>) <source>Meindýr í húsum og gródri og varnir gegn beim.</source><publisher-name>Jens Guđbjörnsson</publisher-name>, <publisher-loc>Reykjavík</publisher-loc>, <size units="page">235 pp</size>.</mixed-citation></ref><ref id="B32"><mixed-citation xmlns:xlink="http://www.w3.org/1999/xlink" xlink:type="simple"><person-group><name name-style="western"><surname>Olafsen</surname><given-names>E</given-names></name><name name-style="western"><surname>Povelsen</surname><given-names>B</given-names></name></person-group> (<year>1772</year>) Reise igiennem Island. Soroe, 1042 pp.</mixed-citation></ref></ref-list></tp:taxon-treatment>
